# Supplementary material for: Loss of the KN Motif and AnKyrin Repeat Domain 1 (KANK1) Leads to Lymphoid Compartment Dysregulation in Murine Model
Source: Genes (Basel). 2023 Oct 16;14(10):1947. doi: 10.3390/genes14101947 (PMC10605996; doi:10.3390/genes14101947)
Supplement: Supplementary file 1 [file genes-14-01947-s001.zip]

Archive with 12 entries (9 files):
- Supp.Materials_/
- Supp.Materials_/.DS_Store
- Supp.Materials_/EXT204_Antibody Panels.xlsx
- Supp.Materials_/Kank1-Supp-Fig-merged.pdf
- Supp.Materials_/Supp.Fig.legends.pdf
- __MACOSX/
- __MACOSX/._Supp.Materials_
- __MACOSX/Supp.Materials_/
- __MACOSX/Supp.Materials_/._.DS_Store
- __MACOSX/Supp.Materials_/._EXT204_Antibody Panels.xlsx
- __MACOSX/Supp.Materials_/._Kank1-Supp-Fig-merged.pdf
- __MACOSX/Supp.Materials_/._Supp.Fig.legends.docx
