# Supplementary material for: Loss of the KN Motif and AnKyrin Repeat Domain 1 (KANK1) Leads to Lymphoid Compartment Dysregulation in Murine Model
Source: Genes (Basel). 2023 Oct 16;14(10):1947. doi: 10.3390/genes14101947 (PMC10605996; doi:10.3390/genes14101947)
Supplement: Supplementary file 1 [file genes-14-01947-s001.zip › Supp.Materials_/EXT204_Antibody Panels.xlsx]

## Sheet: Feuil1
	SPLEEN
	Specificity	Clone	Company	CAT. NUMBER
	CD011c	HL3	BD Biosciences	564080
	CD008a	53-6.7	BD Biosciences	564297
	CD005	53-7.3	BD Biosciences	562739
	Ly6G	1A8	BD Biosciences	562737
	CD019	1D3	BD Biosciences	562956
	CD004	RM4.5	BD Biosciences	563151
	CD161	PK136	BD Biosciences	108735
	CD011b	M1.70	BD Biosciences	563168
	CD044	IM7	BD Biosciences	553133
	CD003e	145-2C11	BD Biosciences	745836
	F4/80	BM8	Biolegend	123110
	Ly-6C	AL21	BD Biosciences	562728
	TCRd	GL3	ThermoFisher	15-5711-82
	CD317	927	ThermoFisher	25-3172-82
	CD025_APC	PC61	BD Biosciences	557192
	MHCII	M5-114.15.2	Biolegend	107622
	CD062L	MEL14	Biolegend	104428
	THYMUS
	Specificity	Clone	Company	CAT. NUMBER
	CD004	RM4.5	BD Biosciences	564933
	CD005	53-7.3	BD Biosciences	562739
	CD044	IM7	Biolegend	103043
	CD069	H1.2F3	BD Biosciences	563290
	CD008a	53-6.7	BD Biosciences	563234
	Qa2	695H.1.99	Biolegend	196532
	CD103	2E7	BD Biosciences	566844
	CD117	2B8	BD Biosciences	562417
	TCRd	GL3	ThermoFisher	15-5711-82
	CD003e	145-2C11	ThermoFisher	35-0031-82
	CD071	R17217	Biolegend	113812
	CD161	PK136	BD Biosciences	550627
	CD024	M1.69	BD Biosciences	564237
	CD025	PC61	Biolegend	102026
	PBL
	Specificity	Clone	Company	CAT. NUMBER
	CD5	53-7.3	BD Biosciences	561244
	CD008a	53-6.7	Biolegend	100752
	CD19	6D5	Biolegend	115540
	CD44	IM7	BD Biosciences	553134
	CD11b	M1/70	BD Biosciences	557396
	CD045	30F11	ThermoFisher	35-0451-82
	CD004	GK1.5	BD Biosciences	563933
	CD161	PK136	BD Biosciences	550627
	Ly6G	1A8	Biolegend	127622
	Ly6C	HK1.4	BD Biosciences	128026
